# Supplementary material for: Changes in Sleep Quality, Sleep Duration, and Sickness Absence: A Longitudinal Study with Repeated Measures
Source: Healthcare (Basel). 2024 Jul 11;12(14):1393. doi: 10.3390/healthcare12141393 (PMC11275330; doi:10.3390/healthcare12141393)
Supplement: Supplementary file 1 [file healthcare-12-01393-s001.zip]

Archive with 1 entries (1 files):
- healthcare-3082864-supplementary.pdf
